# Supplementary material for: Obesity Is Indirectly Associated with Sudden Cardiac Arrest through Various Risk Factors
Source: J Clin Med. 2023 Mar 6;12(5):2068. doi: 10.3390/jcm12052068 (PMC10004688; doi:10.3390/jcm12052068)
Supplement: Supplementary file 1 [file jcm-12-02068-s001.zip]

Archive with 1 entries (1 files):
- jcm-2204417-supplementary.pdf
